# Supplementary material for: Morphogenia: a new genus of the Neotropical tribe Jubini (Coleoptera, Staphylinidae, Pselaphinae) from the Brazilian Amazon
Source: Zookeys. 2014 Jan 23;(373):57–66. doi: 10.3897/zookeys.373.6788 (PMC3909807; doi:10.3897/zookeys.373.6788)
Supplement: XML Treatment for Morphogenia struhli [file zookeys.373.6788-treatment2.xml]

<!DOCTYPE tp:taxon-treatment
  PUBLIC "-//TaxonX//DTD Taxonomic Treatment Publishing DTD v0 20100105//EN" "tax-treatment-NSO.dtd">
<tp:taxon-treatment xmlns:tp="http://www.plazi.org/taxpub"><tp:treatment-meta><mixed-citation publication-type="journal"><person-group><name><surname>Parker</surname><given-names>Joseph</given-names></name></person-group><article-title><italic>Morphogenia</italic>: a new genus of the Neotropical tribe Jubini (Coleoptera, Staphylinidae, Pselaphinae) from the Brazilian Amazon</article-title><source>Zookeys</source><day>23</day><month>1</month><year>2014</year><volume>2014</volume><issue>373</issue><fpage>57</fpage><lpage>66</lpage><pub-id pub-id-type="doi">10.3897/zookeys.373.6788</pub-id></mixed-citation></tp:treatment-meta><tp:nomenclature><tp:taxon-name>
                        <tp:taxon-name-part taxon-name-part-type="genus">Morphogenia</tp:taxon-name-part>
                        <tp:taxon-name-part taxon-name-part-type="species">struhli</tp:taxon-name-part>
                        <object-id xmlns:xlink="http://www.w3.org/1999/xlink" content-type="zoobank" xlink:type="simple">http://zoobank.org/21B35D69-23FB-42AE-8601-80AEFEB986CE</object-id>
                        <object-id xmlns:xlink="http://www.w3.org/1999/xlink" xlink:type="simple">http://species-id.net/wiki/Morphogenia_struhli</object-id>
                    </tp:taxon-name><tp:taxon-status xmlns:xlink="http://www.w3.org/1999/xlink" xlink:type="simple">sp. n.</tp:taxon-status></tp:nomenclature><tp:treatment-sec sec-type="Type material"><title>Type material.</title><p>Holotype ♂: “88 1 // Leaf litter, Winkler method. Terra firmé fst. // <bold>BRAZIL:</bold> Manaus, A.M. INPA/Smithsonian Res. <named-content xmlns:xlink="http://www.w3.org/1999/xlink" content-type="dwc:verbatimCoordinates" xlink:type="simple">2°25'S, 59°50'W</named-content>, R. Didham, i. 1994 // BMNH{E} 2003-84.”. Paratypes (2 ♀♀): “89 7 // Leaf litter, Winkler method. Terra firmé fst. // <bold>BRAZIL:</bold> Manaus, A.M. INPA/Smithsonian Res. <named-content xmlns:xlink="http://www.w3.org/1999/xlink" content-type="dwc:verbatimCoordinates" xlink:type="simple">2°25'S, 59°50'W</named-content>, R. Didham, i. 1994//BMNH{E} 2003-84 // (pink label) 0749”. “68 12 // Leaf litter, Winkler method. Terra firmé fst. // <bold>BRAZIL:</bold> Manaus, A.M. INPA/Smithsonian Res. <named-content xmlns:xlink="http://www.w3.org/1999/xlink" content-type="dwc:verbatimCoordinates" xlink:type="simple">2°25'S, 59°50'W</named-content>, R. Didham, i. 1994 // BMNH{E} 2003-84”. All material is deposited in the <tp:taxon-name>Coleoptera</tp:taxon-name> collection of the Department of Entomology, Natural History Museum, London.</p></tp:treatment-sec><tp:treatment-sec sec-type="Description"><title>Description.</title><p>Body length 2.9 mm (<xref ref-type="fig" rid="F1">Fig. 1</xref>). Holotype male somewhat teneral; body colour of female paratypes dark reddish-purple (e.g. <xref ref-type="fig" rid="F3">Figs 17</xref>, <xref ref-type="fig" rid="F3">19</xref>) with appendages lighter in colour. Dorsal regions shiny, with shallow punctures and sparse setae in most areas.</p><!--PageBreak--><p><bold>Head:</bold> Length 0.71 mm from occipital constriction to clypeus; width across widest point (posterior to eyes) 0.55 mm. Margins broadly and smoothly rounded from eyes to base (<xref ref-type="fig" rid="F1">Figs 1</xref>, <xref ref-type="fig" rid="F3">18</xref>). Margins narrowing anterior to eyes before broadening slightly to clypeus. Setae sparse on vertex and becoming longer and denser towards clypeus. Anterolaterally-shifted vertexal fovea concealed in postantennal notches (region indicated in <xref ref-type="fig" rid="F1">Fig. 2</xref>) by several long, apically-directed setae (<xref ref-type="fig" rid="F2">Fig. 5</xref>). Eyes (<xref ref-type="fig" rid="F1">Fig. 2</xref>) large with ~105 ommatidia, broadly crescent-shaped with shallow ocular canthi at posterior margin. Antennae received by triangular frontolateral excavations with carinate edges (<xref ref-type="fig" rid="F1">Fig. 2</xref>). Antennal (<xref ref-type="fig" rid="F1">Fig. 4</xref>) length 1.18 mm, with scape weakly transverse in dorsal view, pedicel slightly narrower and subquadrate. Antennomeres III–V subequal in width, slightly narrower and shorter than pedical, with segments becoming progressively longer apically; VI and VII transverse and subequal in length; VII wider than VI and approaching width of segment VIII. Antennomeres VIII–X with carinate apical <!--PageBreak-->and basal margins, roughly obconical and equal in width. Antennomere VIII slightly longer than preceding three segments, 2/3 longer than wide; antennomeres IX and X 0.7× length of VIII; XI longest, 1.8× length of VIII, with carinate basal margin, widest in apical half before tapering to apex. Antennomeres densely covered with apically-<!--PageBreak-->directed setae. Apical pseudosegment of maxillary palpus continuous with external face of palpomere IV and pointing slightly mesially.</p><p><bold>Thorax:</bold> Pronotum (<xref ref-type="fig" rid="F2">Fig. 6</xref>) length 0.68 mm, width 0.77 mm at widest point. Disc region sparsely setiferous. Lateral margins behind antebasal sulcus with several long, laterally-projecting setae. Prosternum with medial region in front of procoxae with long setae covering setiferous lateral procoxal fovea. Episternal areas with moderately dense, shorter setae orientated somewhat dorsally. Short lateral prosternal carinae extending briefly from sides of procoxal cavities. Mesoventral plate moderately setiferous, meso-epiventral regions largely glabrous. Metasternum with sparse, dorsoapically-pointing aciculate setae.</p><p><bold>Abdomen:</bold> Dorsal abdominal length (with segments contracted) 0.57 mm. Tergite lengths: IV= 0.32 mm, V = 0.12 mm, VI = 0.10 mm. Apical margin of sternite IV with male-specific medially positioned small, round tubercle covered in small setae. Male tergite VIII (<xref ref-type="fig" rid="F2">Fig. 11</xref>) with basal margin of sclerite weakly convex; with uniform moderately dense distribution of long setae. Sternite VIII (<xref ref-type="fig" rid="F2">Fig. 12</xref>) with basal margin of sclerite strongly convex; mediobasal region with sparse, short setae becoming much denser towards apical margin; lateral areas of sternite with much longer setae of moderate density. Apical margin of sternite VIII medially depressed to receive corresponding apex of tergite VIII.</p><p><bold>Elytra and flight wings:</bold> Elytra with scattered, short setae. Elytral length along suture 0.87 mm; width at widest point 0.5 mm. Full flight wings present.</p><p><bold>Legs:</bold> Femora brownish-red, slightly lighter than body; tibiae and tarsi lighter than femora, yellowish (<xref ref-type="fig" rid="F1">Fig. 1</xref>). Tarsi of increasing relative length: protarsi 0.5× protibial length; mesotarsi 0.6× protibial length; metatarsi 0.7× metatibial length. Protarsomeres II 1.7× tarsomere III length (<xref ref-type="fig" rid="F2">Fig. 8</xref>). Mesotarsomeres II 1.8× tarsomere III length. Metatarsomeres II especially long (<xref ref-type="fig" rid="F2">Fig. 9</xref>), 2.3× tarsomere III length. All tarsal claws with inner spine present on ventral face (<xref ref-type="fig" rid="F2">Fig. 10</xref>). Pro- and mesotarsi with additional spines on ventral side of tarsomeres II and III (<xref ref-type="fig" rid="F2">Fig. 8</xref>).</p><p><bold>Aedeagus:</bold> Length 0.43 mm, width 0.27 mm at widest point (<xref ref-type="fig" rid="F2">Fig. 13</xref>). Asymmetric, dorsoventrally relatively flattened, with large spherical and very weakly sclerotized basal bulb. Lacking obvious remnants of parameres. Complex, more heavily sclerotized medioapical piece with “hooked” apophysis extending apically from right side of basal bulb.</p></tp:treatment-sec><tp:treatment-sec sec-type="Sexual dimorphism"><title>Sexual dimorphism.</title><p>Female dimensions similar to male. Males with large crescent shaped eyes (<xref ref-type="fig" rid="F3">Fig. 16</xref>); female eyes very small and approximately oval, consisting of ~12 ommatidia (<xref ref-type="fig" rid="F3">Fig. 17</xref>). Vertex of female head (<xref ref-type="fig" rid="F3">Fig. 19</xref>) broader at base than that of male (<xref ref-type="fig" rid="F3">Fig. 18</xref>). Antennal club (VIII–XI) twice as long as preceding segments combined in male (<xref ref-type="fig" rid="F3">Fig. 18</xref>), only 1/3 as long as preceding segments combined in female (<xref ref-type="fig" rid="F3">Fig. 19</xref>). Medial sexual patch on sternite IV absent in female, and flight wings lacking. Female tergite VIII (<xref ref-type="fig" rid="F2">Fig. 14</xref>) with basal margin of sclerites shallowly concave; with moderate density of long setae and two pairs of much longer setae. Female sternite VIII (<xref ref-type="fig" rid="F2">Fig. 15</xref>) with basal margin of sclerite weakly convex; covered in moderate density of short setae and several pairs of much longer setae. Apex with internally-projecting cuticular protuberance.</p><!--PageBreak--></tp:treatment-sec><tp:treatment-sec sec-type="Etymology"><title>Etymology.</title><p>The type species of <italic><tp:taxon-name>Morphogenia</tp:taxon-name></italic> is named in honour of Dr. Gary Struhl, developmental biologist, whose <italic><tp:taxon-name>Drosophila</tp:taxon-name></italic> studies have yielded great insights into the genetic control of animal development.</p></tp:treatment-sec><tp:treatment-sec sec-type="Biology"><title>Biology.</title><p><italic><tp:taxon-name>Morphogenia</tp:taxon-name></italic> was collected from rainforest litter—the typical habitat of jubines. Like other pselaphines, jubines are most likely predators of soil microarthropods. The spines on the ventral face of the pro- and mesotarsi of <italic><tp:taxon-name>Morphogenia struhli</tp:taxon-name></italic> (<xref ref-type="fig" rid="F2">Fig. 8</xref>) may serve a raptorial function. Prior to photography, a filament protruding from the mouthparts of one female paratype was removed. A subsequent survey of jubine specimens in a range of genera have revealed similar filaments, which appear to be dried, threadlike residues of glutinous secretions from the enlarged maxillary cardos that are characteristic of the tribe. Such structures suggest the evolution of a novel mode of feeding or prey capture in <tp:taxon-name>Jubini</tp:taxon-name> (J. Parker &amp; C. Carlton unpublished observations).</p></tp:treatment-sec><tp:treatment-sec><!--Section generated to contain objects referenced in tp:taxon-treatment.--><fig id="F1" position="float" orientation="portrait"><label>Figures 1–4.</label><caption><p><italic><tp:taxon-name>Morphogenia struhli</tp:taxon-name></italic> sp. n. holotype male. <bold>1</bold> dorsal habitus <bold>2</bold> head, lateral view, with position of vertexal fovea (VF) indicated at dorsal extreme of postantennal notch (region enclosed by dashed line) <bold>3</bold> head venter showing gular fovea (GF). Note the absence of a gular carina <bold>4</bold> right antenna, dorsal view.</p></caption><graphic xmlns:xlink="http://www.w3.org/1999/xlink" xlink:href="ZooKeys-373-057-g001.jpg" position="float" orientation="portrait" xlink:type="simple"/></fig><fig id="F3" position="float" orientation="portrait"><label>Figures 16–19.</label><caption><p>Sexual dimorphism in head morphology <bold>16</bold> male head, lateral view <bold>17</bold> female head, lateral view <bold>18</bold> male head dorsal view <bold>19</bold> female head dorsal view. Arrows in <bold>18</bold> and <bold>19</bold> indicate extent of the antennal club.</p></caption><graphic xmlns:xlink="http://www.w3.org/1999/xlink" xlink:href="ZooKeys-373-057-g003.jpg" position="float" orientation="portrait" xlink:type="simple"/></fig><fig id="F2" position="float" orientation="portrait"><label>Figures 5–15.</label><caption><p>Diagnostic characters of <italic><tp:taxon-name>Morphogenia struhli</tp:taxon-name></italic> sp. n. <bold>5</bold> compound micrograph of male head showing anterolaterally shifted vertexal fovea (VF) and apodemes of the tentorium <bold>6</bold> male pronotum with antebasal sulcus (AS) and lateral antebasal fovea (LAF) indicated <bold>7</bold> male dorsal abdominal segments showing absence of fovea-like cuticular pockets at the bases of tergites V–VII <bold>8</bold> male left protarsus with tarsomeres indicated. A magnified portion of the ventral face of tarsomere II shows the large spines of possible raptorial function <bold>9</bold> male left metatarsus with tarsomeres indicated. Note that tarsi in <bold>8</bold> and <bold>9</bold> are to the same scale. <bold>10</bold> male left hind tarsal claw, with arrow indicating internal spike <bold>11</bold> male tergite VIII <bold>12</bold> male sternite VIII <bold>13</bold> dorsal view of aedeagus <bold>14</bold> female tergite VIII <bold>15</bold> female sternite VIII. In <bold>11–15</bold> all structures are orientated with anterior to the top.</p></caption><graphic xmlns:xlink="http://www.w3.org/1999/xlink" xlink:href="ZooKeys-373-057-g002.jpg" position="float" orientation="portrait" xlink:type="simple"/></fig></tp:treatment-sec></tp:taxon-treatment>
